# Supplementary material for: Chromatin accessibility derived from cfDNA serves as a novel classification biomarker of glioma
Source: Front Oncol. 2025 Dec 15;15:1688625. doi: 10.3389/fonc.2025.1688625 (PMC12745158; doi:10.3389/fonc.2025.1688625)
Supplement: Supplementary Table 4 — The transcription factor binding site number in CSF identified chromatin open regions. [file Table4.xlsx]

## Sheet: Sheet1
Supplementary Table 4. The transcription factor binding site number in CSF identified chromatin open regions.
TF	chr10:128464234-128464735	chr10:131462292-131462793	chr10:3411076-3411577	chr11:120452487-120452988	chr1:120825994-120826495	chr11:29724508-29725009	chr11:32054624-32055125	chr1:1382260-1382761	chr1:159815269-159815770	chr11:68963874-68964375	chr12:129303141-129303642	chr12:130379377-130379878	chr1:236097066-236097567	chr1:240184725-240185226	chr1:2659825-2660326	chr1:2683906-2684407	chr12:9296062-9296563	chr13:113875986-113876487	chr1:31431733-31432234	chr14:79257268-79257769	chr14:99927866-99928367	chr15:25528104-25528605	chr16:1025144-1025645	chr16:1284937-1285438	chr16:33097727-33098228	chr16:33491472-33491973	chr16:494701-495202	chr16:57706526-57707027	chr16:936023-936524	chr17:21300275-21300776	chr17:82848591-82849092	chr18:22232008-22232509	chr19:23073081-23073582	chr19:56942699-56943200	chr20:20337243-20337744	chr20:4136015-4136516	chr20:64088558-64089059	chr21:40347974-40348475	chr21:45591193-45591694	chr2:1861557-1862058	chr21:8986961-8987462	chr21:9811256-9811757	chr21:9819799-9820300	chr21:9821427-9821928	chr2:206594633-206595134	chr22:16433402-16433903	chr22:37328696-37329197	chr2:241896325-241896826	chr2:241987194-241987695
MAZ_HUMAN.H11MO.0.A	96	98	0	3	0	159	1	0	9	2	0	0	8	80	0	0	7	0	9	0	25	40	0	15	2	0	1	52	65	2	15	0	5	1	0	39	1	0	1	1	20	9	7	7	0	1	159	53	0
VEZF1_HUMAN.H11MO.0.C	84	81	0	2	0	141	1	0	8	2	0	9	7	103	0	0	3	0	10	0	30	37	0	11	1	0	5	69	50	0	26	0	8	0	9	34	0	0	0	0	13	7	5	6	0	0	139	31	0
ZN467_HUMAN.H11MO.0.C	92	65	0	2	0	145	2	0	7	0	0	0	1	86	0	0	5	0	47	0	4	24	0	14	0	0	4	74	49	2	22	0	4	0	0	41	2	0	0	1	14	7	5	4	0	0	157	10	0
ZN341_HUMAN.H11MO.0.C	33	38	0	0	0	101	3	0	4	1	0	0	0	42	0	0	3	0	4	0	0	1	0	0	0	0	7	8	36	2	16	0	3	1	0	18	0	0	1	0	9	5	4	5	0	1	155	4	0
PATZ1_HUMAN.H11MO.0.C	64	22	0	1	0	58	1	0	4	0	0	11	5	29	0	0	2	1	4	0	23	32	0	26	0	0	9	18	37	1	16	0	2	3	0	23	3	0	1	0	24	6	5	0	0	0	98	11	0
WT1_HUMAN.H11MO.0.C	64	18	1	2	0	55	2	0	5	0	0	9	1	38	1	0	4	0	3	0	11	25	0	0	1	0	7	16	40	0	8	0	3	0	0	21	0	0	0	0	18	6	2	5	0	0	98	10	0
ZBT17_HUMAN.H11MO.0.A	33	25	0	2	0	54	2	0	5	1	0	0	0	50	0	0	0	1	2	0	15	17	0	1	2	0	0	24	23	1	1	0	2	1	0	17	0	0	1	0	5	3	2	1	0	1	109	33	0
EGR2_HUMAN.H11MO.0.A	36	7	0	2	0	32	0	0	6	1	0	0	0	10	10	3	2	12	2	38	80	58	0	0	22	0	8	18	15	0	0	5	6	0	15	9	0	0	3	0	4	3	2	2	0	0	49	76	0
IRF3_HUMAN.H11MO.0.B	3	83	0	2	0	100	0	0	2	1	0	0	0	59	0	0	0	0	0	0	0	0	0	0	0	0	1	5	0	0	0	0	0	0	1	11	0	0	0	1	0	0	1	1	0	0	143	0	0
KLF15_HUMAN.H11MO.0.A	54	10	0	2	0	20	1	0	5	0	0	0	1	39	0	0	2	0	4	17	66	37	0	24	1	0	1	22	41	1	0	0	2	0	0	15	0	0	2	1	11	6	3	2	1	0	18	17	0
ZN263_HUMAN.H11MO.0.A	49	10	0	4	0	21	2	0	7	0	0	11	5	20	0	0	1	0	2	0	0	1	0	0	1	0	13	29	31	4	8	0	1	1	0	13	0	0	0	1	5	5	4	2	0	0	12	4	0
ZN770_HUMAN.H11MO.0.C	33	8	0	2	0	30	4	0	4	1	0	0	10	21	0	0	1	0	3	0	0	2	1	0	0	0	20	27	31	1	2	0	5	0	0	6	2	0	0	0	6	4	4	2	2	1	35	3	0
ZN281_HUMAN.H11MO.0.A	34	3	1	1	0	7	1	7	2	2	0	0	0	5	7	2	0	0	0	0	10	12	0	14	1	0	0	19	15	0	6	0	2	0	0	9	1	0	0	0	6	2	2	3	0	0	3	31	0
FLI1_HUMAN.H11MO.0.A	23	8	0	1	0	14	0	0	0	2	0	0	0	11	0	0	2	0	0	0	0	0	0	0	0	0	1	22	28	1	7	0	1	1	0	10	2	0	0	1	0	4	4	4	0	0	17	3	1
EGR1_HUMAN.H11MO.0.A	19	0	0	2	0	14	0	3	3	0	0	0	0	2	6	3	1	12	1	0	17	13	0	0	7	0	8	17	7	0	1	5	3	0	13	4	0	0	2	0	4	4	1	1	0	0	15	49	0
KLF6_HUMAN.H11MO.0.A	28	3	0	3	0	14	1	5	1	1	0	0	0	10	1	0	0	2	3	0	6	21	1	24	3	0	0	10	9	1	0	0	2	3	3	7	1	0	1	0	9	3	2	2	1	0	5	24	1
BC11A_HUMAN.H11MO.0.A	0	23	0	2	0	37	0	0	2	1	0	0	0	12	0	0	0	0	0	0	0	0	0	0	2	0	1	2	0	0	2	0	0	0	0	1	0	0	0	1	0	0	1	2	0	0	85	0	0
SP2_HUMAN.H11MO.0.A	4	1	2	2	0	3	1	0	1	1	0	0	0	1	0	2	0	0	0	0	5	3	0	17	0	0	4	9	13	2	0	0	0	4	0	9	2	0	2	0	36	5	3	1	1	1	1	8	0
SP4_HUMAN.H11MO.0.A	41	5	1	2	0	19	3	0	0	1	0	0	0	12	0	0	2	0	1	0	0	0	0	0	1	0	0	4	16	2	1	0	1	0	0	10	0	0	0	2	6	2	3	3	0	1	6	3	0
SP3_HUMAN.H11MO.0.B	20	2	2	1	0	7	0	0	2	1	0	0	0	0	3	1	1	0	2	0	0	1	0	0	1	0	0	7	15	1	0	0	0	5	0	8	1	0	2	0	16	4	1	3	1	0	2	12	0
ZSC22_HUMAN.H11MO.0.C	27	4	0	3	0	8	2	0	0	0	13	0	0	12	0	0	1	0	1	5	14	9	0	0	0	0	1	4	16	1	0	0	4	0	0	5	0	0	0	0	3	5	4	3	1	2	2	1	0
ZFP82_HUMAN.H11MO.0.C	1	15	0	0	0	28	0	0	0	0	0	0	0	7	0	0	1	0	0	0	0	0	0	0	0	0	0	11	1	1	0	0	0	1	0	3	0	0	0	0	0	0	0	0	0	1	30	0	0
TAF1_HUMAN.H11MO.0.A	31	3	0	3	0	2	1	0	0	0	0	0	12	0	0	0	0	0	0	0	11	16	0	0	0	0	7	0	11	1	13	0	0	1	0	4	0	0	0	0	5	3	1	1	1	1	1	1	0
SP1_HUMAN.H11MO.0.A	9	1	1	0	0	6	1	0	1	0	0	0	0	8	0	1	0	0	0	0	0	0	0	0	0	0	0	5	7	4	0	0	1	5	0	8	3	0	2	0	20	3	1	0	1	0	0	6	0
ZN320_HUMAN.H11MO.0.C	1	0	0	0	0	0	2	0	0	0	0	0	3	0	1	0	0	0	16	0	0	0	0	11	0	0	0	3	0	1	0	0	1	0	0	3	1	0	0	0	2	1	2	1	1	0	1	4	0
ETV5_HUMAN.H11MO.0.C	3	7	0	1	0	13	0	0	0	1	0	0	0	1	0	0	0	0	0	0	0	0	0	0	0	0	1	2	8	0	6	0	2	1	0	5	0	0	0	1	0	2	3	4	0	0	15	3	1
SALL4_HUMAN.H11MO.0.B	1	3	1	1	0	2	1	0	2	1	0	0	0	0	7	7	0	0	0	0	0	1	0	0	5	3	7	4	23	1	0	0	1	0	19	4	3	0	0	0	1	0	0	1	0	0	0	10	1
RXRA_HUMAN.H11MO.0.A	3	3	0	0	0	6	0	0	1	0	0	0	5	10	0	0	1	0	1	0	0	9	2	13	2	0	0	1	9	0	0	0	1	1	0	7	1	0	0	0	0	3	2	2	0	0	4	1	1
TBX21_HUMAN.H11MO.0.A	1	1	0	2	0	0	0	0	4	0	0	0	0	0	7	8	0	21	0	0	5	6	0	0	10	0	0	1	0	1	1	0	2	0	0	0	1	0	0	1	0	0	0	2	0	0	1	37	0
ZN768_HUMAN.H11MO.0.C	0	17	1	0	0	23	1	0	3	0	0	0	0	0	0	0	1	0	1	0	0	1	0	0	0	0	0	0	0	1	1	0	0	0	1	0	0	0	0	0	0	0	0	0	0	0	45	0	2
KLF3_HUMAN.H11MO.0.B	4	1	1	1	0	0	2	12	2	1	0	0	0	1	5	5	0	3	2	0	0	1	0	0	5	0	0	6	4	0	0	0	1	0	0	3	1	0	2	0	6	1	1	2	1	0	0	15	1
HXA1_HUMAN.H11MO.0.C	1	0	0	0	0	0	0	0	0	0	0	0	0	1	0	0	0	0	0	0	0	0	0	0	0	2	0	16	0	0	0	44	0	0	58	0	0	0	0	0	0	1	1	1	0	0	0	0	1
ZN816_HUMAN.H11MO.0.C	3	4	0	0	0	10	0	0	0	0	0	0	0	15	0	0	1	0	18	0	0	1	0	0	0	0	0	0	0	1	7	0	0	0	0	3	1	0	0	0	4	1	1	2	0	0	4	0	0
E2F6_HUMAN.H11MO.0.A	1	4	0	0	0	15	0	0	1	0	0	0	0	10	0	0	2	0	0	0	0	0	0	0	0	0	7	1	7	0	0	0	2	0	0	3	2	0	0	1	2	4	2	2	0	0	14	0	0
KLF1_HUMAN.H11MO.0.A	0	0	1	0	0	0	1	3	2	1	0	0	0	0	7	7	0	3	0	0	0	2	0	11	4	0	0	1	0	1	0	0	1	0	3	2	0	0	1	0	2	1	1	1	1	0	1	24	1
PRDM1_HUMAN.H11MO.0.A	0	13	0	0	0	18	0	0	1	0	0	0	0	12	0	0	0	0	0	0	0	0	0	0	0	0	0	1	1	1	0	0	0	0	1	2	0	0	0	1	0	0	0	0	0	0	30	0	0
PPARG_HUMAN.H11MO.0.A	1	0	6	0	0	0	0	0	1	0	0	0	8	1	0	0	1	0	0	1	0	0	0	13	1	0	0	1	7	0	0	0	3	0	0	4	0	0	0	0	0	1	2	2	0	0	0	8	0
KLF5_HUMAN.H11MO.0.A	0	0	1	0	0	5	1	0	2	1	0	0	0	0	7	7	0	2	0	0	0	1	0	0	5	0	0	2	0	1	0	0	1	0	3	2	0	0	0	0	2	1	1	1	1	0	2	28	1
SMAD2_HUMAN.H11MO.0.A	0	9	0	0	0	7	1	0	0	0	0	0	0	0	0	1	0	0	0	0	0	0	0	0	0	1	0	1	6	0	0	0	2	0	0	1	0	0	0	0	0	1	1	1	0	1	16	0	0
KLF9_HUMAN.H11MO.0.C	0	0	0	0	0	0	1	3	1	1	0	0	0	0	7	6	1	13	0	0	0	0	0	0	3	0	0	2	0	2	0	0	1	0	3	1	0	0	2	0	2	0	0	1	1	0	0	17	1
Z324A_HUMAN.H11MO.0.C	5	1	0	2	0	1	1	0	3	0	0	0	0	3	0	0	0	0	3	0	0	0	0	0	1	9	1	14	0	1	0	5	0	1	9	3	2	0	0	0	1	0	0	0	2	0	0	0	0
SRBP2_HUMAN.H11MO.0.B	4	3	0	0	0	1	0	7	3	2	0	0	3	0	0	0	2	1	4	0	0	0	0	14	1	0	1	2	9	1	0	0	0	0	0	2	0	0	2	0	1	1	1	1	0	0	0	0	0
ETS2_HUMAN.H11MO.0.B	0	6	0	1	0	1	0	0	2	0	0	0	0	1	0	0	0	0	0	1	0	0	0	0	0	0	1	5	9	0	0	0	1	2	0	3	0	0	0	1	1	0	0	1	0	0	1	1	0
SMAD3_HUMAN.H11MO.0.B	2	2	1	1	0	4	1	0	1	0	0	0	0	0	1	0	2	0	0	0	0	0	0	0	0	0	7	1	3	3	9	0	0	0	0	2	5	0	0	8	0	1	1	1	1	1	1	0	0
NR1D1_HUMAN.H11MO.0.B	0	3	1	0	1	1	1	0	1	0	0	0	1	0	0	0	0	0	0	1	0	0	0	0	3	0	0	2	0	1	0	0	1	0	0	2	0	0	0	0	0	0	0	0	1	0	1	10	0
ZNF41_HUMAN.H11MO.0.C	0	6	4	1	1	6	0	0	0	1	0	0	10	0	0	0	1	0	0	0	0	0	1	0	0	0	0	1	0	1	1	0	0	1	0	1	0	0	0	0	0	0	0	0	0	0	10	1	0
THAP1_HUMAN.H11MO.0.C	0	0	0	0	0	0	0	0	0	0	0	0	0	0	0	0	0	0	0	0	0	0	0	0	0	0	0	0	0	5	0	0	0	0	0	1	0	0	0	0	25	4	3	0	0	0	0	0	2
TFDP1_HUMAN.H11MO.0.C	2	2	0	0	0	1	0	0	1	0	0	0	0	0	0	0	1	0	0	0	0	8	0	0	0	0	0	2	5	0	0	0	1	0	0	3	0	0	0	0	2	1	1	1	0	0	0	1	0
TBX3_HUMAN.H11MO.0.C	0	0	0	1	0	1	0	0	1	1	0	0	0	0	0	2	1	9	0	2	5	9	0	0	3	0	7	0	0	0	0	0	1	0	0	0	0	0	0	0	1	0	0	1	0	0	0	0	0
KLF4_HUMAN.H11MO.0.A	0	0	0	0	0	0	1	0	0	1	0	0	0	0	6	7	0	13	0	0	0	0	0	0	2	0	0	0	0	1	0	0	0	0	0	1	0	0	0	0	0	0	0	1	1	0	0	24	1
[truncated: 23 more columns]
